# Supplementary material for: Metal–Ceramic Compatibility in Dental Restorations According to the Metallic Component Manufacturing Procedure
Source: Materials (Basel). 2023 Aug 10;16(16):5556. doi: 10.3390/ma16165556 (PMC10456282; doi:10.3390/ma16165556)
Supplement: Supplementary file 1 [file materials-16-05556-s001.zip]

Archive with 1 entries (1 files):
- materials-2536749-supplementary.pdf
